# Supplementary material for: Learning modifies attention during bumblebee visual search
Source: Behav Ecol Sociobiol. 2024 Feb 6;78(2):22. doi: 10.1007/s00265-024-03432-z (PMC10847365; doi:10.1007/s00265-024-03432-z)
Supplement: Supplementary file 1 — Supplementary file1 (CSV 12 KB) [file 265_2024_3432_MOESM1_ESM.csv]

bee	trainingStage	experiment	flowerColour	rewardChoice
B19	First Six	First	Blue	1
B19	First Six	First	Blue	1
B19	First Six	First	Blue	1
B19	First Six	First	Blue	1
B19	First Six	First	Blue	1
B19	First Six	First	Blue	1
B19	Last Six	First	Blue	1
B19	Last Six	First	Blue	1
B19	Last Six	First	Blue	1
B19	Last Six	First	Blue	1
B19	Last Six	First	Blue	1
B19	Last Six	First	Blue	1
B20	First Six	First	Blue	1
B20	First Six	First	Blue	1
B20	First Six	First	Blue	1
B20	First Six	First	Blue	1
B20	First Six	First	Blue	1
B20	First Six	First	Blue	1
B20	Last Six	First	Blue	1
B20	Last Six	First	Blue	1
B20	Last Six	First	Blue	1
B20	Last Six	First	Blue	1
B20	Last Six	First	Blue	1
B20	Last Six	First	Blue	1
B42	First Six	First	Blue	1
B42	First Six	First	Blue	1
B42	First Six	First	Blue	1
B42	First Six	First	Blue	1
B42	First Six	First	Blue	1
B42	First Six	First	Blue	1
B42	Last Six	First	Blue	1
B42	Last Six	First	Blue	1
B42	Last Six	First	Blue	1
B42	Last Six	First	Blue	1
B42	Last Six	First	Blue	1
B42	Last Six	First	Blue	1
O43	First Six	First	Blue	0
O43	First Six	First	Blue	0
O43	First Six	First	Blue	1
O43	First Six	First	Blue	1
O43	First Six	First	Blue	1
O43	First Six	First	Blue	1
O43	Last Six	First	Blue	1
O43	Last Six	First	Blue	1
O43	Last Six	First	Blue	1
O43	Last Six	First	Blue	1
O43	Last Six	First	Blue	1
O43	Last Six	First	Blue	1
O64	First Six	First	Blue	0
O64	First Six	First	Blue	0
O64	First Six	First	Blue	0
O64	First Six	First	Blue	1
O64	First Six	First	Blue	1
O64	First Six	First	Blue	1
O64	Last Six	First	Blue	1
O64	Last Six	First	Blue	1
O64	Last Six	First	Blue	1
O64	Last Six	First	Blue	1
O64	Last Six	First	Blue	1
O64	Last Six	First	Blue	1
O94	First Six	First	Blue	0
O94	First Six	First	Blue	1
O94	First Six	First	Blue	1
O94	First Six	First	Blue	1
O94	First Six	First	Blue	1
O94	First Six	First	Blue	1
O94	Last Six	First	Blue	1
O94	Last Six	First	Blue	1
O94	Last Six	First	Blue	1
O94	Last Six	First	Blue	1
O94	Last Six	First	Blue	1
O94	Last Six	First	Blue	1
O98	First Six	First	Blue	1
O98	First Six	First	Blue	1
O98	First Six	First	Blue	1
O98	First Six	First	Blue	1
O98	First Six	First	Blue	1
O98	First Six	First	Blue	1
O98	Last Six	First	Blue	1
O98	Last Six	First	Blue	1
O98	Last Six	First	Blue	1
O98	Last Six	First	Blue	1
O98	Last Six	First	Blue	1
O98	Last Six	First	Blue	1
O982	First Six	First	Blue	1
O982	First Six	First	Blue	1
O982	First Six	First	Blue	1
O982	First Six	First	Blue	1
O982	First Six	First	Blue	1
O982	First Six	First	Blue	1
O982	Last Six	First	Blue	1
O982	Last Six	First	Blue	1
O982	Last Six	First	Blue	1
O982	Last Six	First	Blue	1
O982	Last Six	First	Blue	1
O982	Last Six	First	Blue	1
B21	First Six	First	Yellow	1
B21	First Six	First	Yellow	1
B21	First Six	First	Yellow	1
B21	First Six	First	Yellow	1
B21	First Six	First	Yellow	1
B21	First Six	First	Yellow	1
B21	Last Six	First	Yellow	1
B21	Last Six	First	Yellow	1
B21	Last Six	First	Yellow	1
B21	Last Six	First	Yellow	1
B21	Last Six	First	Yellow	1
B21	Last Six	First	Yellow	1
B41	First Six	First	Yellow	0
B41	First Six	First	Yellow	0
B41	First Six	First	Yellow	1
B41	First Six	First	Yellow	1
B41	First Six	First	Yellow	1
B41	First Six	First	Yellow	1
B41	Last Six	First	Yellow	1
B41	Last Six	First	Yellow	1
B41	Last Six	First	Yellow	1
B41	Last Six	First	Yellow	1
B41	Last Six	First	Yellow	1
B41	Last Six	First	Yellow	1
O2	First Six	First	Yellow	0
O2	First Six	First	Yellow	1
O2	First Six	First	Yellow	1
O2	First Six	First	Yellow	1
O2	First Six	First	Yellow	1
O2	First Six	First	Yellow	1
O2	Last Six	First	Yellow	1
O2	Last Six	First	Yellow	1
O2	Last Six	First	Yellow	1
O2	Last Six	First	Yellow	1
O2	Last Six	First	Yellow	1
O2	Last Six	First	Yellow	1
O22	First Six	First	Yellow	0
O22	First Six	First	Yellow	0
O22	First Six	First	Yellow	0
O22	First Six	First	Yellow	0
O22	First Six	First	Yellow	0
O22	First Six	First	Yellow	1
O22	Last Six	First	Yellow	1
O22	Last Six	First	Yellow	1
O22	Last Six	First	Yellow	1
O22	Last Six	First	Yellow	1
O22	Last Six	First	Yellow	1
O22	Last Six	First	Yellow	1
O23	First Six	First	Yellow	1
O23	First Six	First	Yellow	1
O23	First Six	First	Yellow	1
O23	First Six	First	Yellow	1
O23	First Six	First	Yellow	1
O23	First Six	First	Yellow	1
O23	Last Six	First	Yellow	1
O23	Last Six	First	Yellow	1
O23	Last Six	First	Yellow	1
O23	Last Six	First	Yellow	1
O23	Last Six	First	Yellow	1
O23	Last Six	First	Yellow	1
O3	First Six	First	Yellow	1
O3	First Six	First	Yellow	1
O3	First Six	First	Yellow	1
O3	First Six	First	Yellow	1
O3	First Six	First	Yellow	1
O3	First Six	First	Yellow	1
O3	Last Six	First	Yellow	1
O3	Last Six	First	Yellow	1
O3	Last Six	First	Yellow	1
O3	Last Six	First	Yellow	1
O3	Last Six	First	Yellow	1
O3	Last Six	First	Yellow	1
O48	First Six	First	Yellow	0
O48	First Six	First	Yellow	0
O48	First Six	First	Yellow	1
O48	First Six	First	Yellow	1
O48	First Six	First	Yellow	1
O48	First Six	First	Yellow	1
O48	Last Six	First	Yellow	1
O48	Last Six	First	Yellow	1
O48	Last Six	First	Yellow	1
O48	Last Six	First	Yellow	1
O48	Last Six	First	Yellow	1
O48	Last Six	First	Yellow	1
O55	First Six	First	Yellow	1
O55	First Six	First	Yellow	1
O55	First Six	First	Yellow	1
O55	First Six	First	Yellow	1
O55	First Six	First	Yellow	1
O55	First Six	First	Yellow	1
O55	Last Six	First	Yellow	1
O55	Last Six	First	Yellow	1
O55	Last Six	First	Yellow	1
O55	Last Six	First	Yellow	1
O55	Last Six	First	Yellow	1
O55	Last Six	First	Yellow	1
B21	First Six	Second	Blue	1
B21	First Six	Second	Blue	1
B21	First Six	Second	Blue	1
B21	First Six	Second	Blue	1
B21	First Six	Second	Blue	1
B21	First Six	Second	Blue	1
B21	Last Six	Second	Blue	1
B21	Last Six	Second	Blue	1
B21	Last Six	Second	Blue	1
B21	Last Six	Second	Blue	1
B21	Last Six	Second	Blue	1
B21	Last Six	Second	Blue	1
B41	First Six	Second	Blue	1
B41	First Six	Second	Blue	1
B41	First Six	Second	Blue	1
B41	First Six	Second	Blue	1
B41	First Six	Second	Blue	1
B41	First Six	Second	Blue	1
B41	Last Six	Second	Blue	1
B41	Last Six	Second	Blue	1
B41	Last Six	Second	Blue	1
B41	Last Six	Second	Blue	1
B41	Last Six	Second	Blue	1
B41	Last Six	Second	Blue	1
O2	First Six	Second	Blue	1
O2	First Six	Second	Blue	0
O2	First Six	Second	Blue	1
O2	First Six	Second	Blue	1
O2	First Six	Second	Blue	1
O2	First Six	Second	Blue	1
O2	Last Six	Second	Blue	1
O2	Last Six	Second	Blue	1
O2	Last Six	Second	Blue	1
O2	Last Six	Second	Blue	1
O2	Last Six	Second	Blue	1
O2	Last Six	Second	Blue	1
O22	First Six	Second	Blue	1
O22	First Six	Second	Blue	1
O22	First Six	Second	Blue	1
O22	First Six	Second	Blue	1
O22	First Six	Second	Blue	0
O22	First Six	Second	Blue	0
O22	Last Six	Second	Blue	1
O22	Last Six	Second	Blue	1
O22	Last Six	Second	Blue	1
O22	Last Six	Second	Blue	1
O22	Last Six	Second	Blue	1
O22	Last Six	Second	Blue	1
O23	First Six	Second	Blue	1
O23	First Six	Second	Blue	1
O23	First Six	Second	Blue	1
O23	First Six	Second	Blue	1
O23	First Six	Second	Blue	1
O23	First Six	Second	Blue	1
O23	Last Six	Second	Blue	1
O23	Last Six	Second	Blue	1
O23	Last Six	Second	Blue	1
O23	Last Six	Second	Blue	1
O23	Last Six	Second	Blue	1
O23	Last Six	Second	Blue	1
O3	First Six	Second	Blue	1
O3	First Six	Second	Blue	1
O3	First Six	Second	Blue	1
O3	First Six	Second	Blue	1
O3	First Six	Second	Blue	1
O3	First Six	Second	Blue	1
O3	Last Six	Second	Blue	1
O3	Last Six	Second	Blue	1
O3	Last Six	Second	Blue	1
O3	Last Six	Second	Blue	1
O3	Last Six	Second	Blue	1
O3	Last Six	Second	Blue	1
O48	First Six	Second	Blue	1
O48	First Six	Second	Blue	1
O48	First Six	Second	Blue	1
O48	First Six	Second	Blue	1
O48	First Six	Second	Blue	0
O48	First Six	Second	Blue	1
O48	Last Six	Second	Blue	1
O48	Last Six	Second	Blue	1
O48	Last Six	Second	Blue	1
O48	Last Six	Second	Blue	1
O48	Last Six	Second	Blue	1
O48	Last Six	Second	Blue	1
O55	First Six	Second	Blue	1
O55	First Six	Second	Blue	1
O55	First Six	Second	Blue	1
O55	First Six	Second	Blue	1
O55	First Six	Second	Blue	1
O55	First Six	Second	Blue	1
O55	Last Six	Second	Blue	1
O55	Last Six	Second	Blue	1
O55	Last Six	Second	Blue	1
O55	Last Six	Second	Blue	1
O55	Last Six	Second	Blue	1
O55	Last Six	Second	Blue	1
B19	First Six	Second	Yellow	1
B19	First Six	Second	Yellow	1
B19	First Six	Second	Yellow	0
B19	First Six	Second	Yellow	1
B19	First Six	Second	Yellow	1
B19	First Six	Second	Yellow	1
B19	Last Six	Second	Yellow	1
B19	Last Six	Second	Yellow	1
B19	Last Six	Second	Yellow	1
B19	Last Six	Second	Yellow	1
B19	Last Six	Second	Yellow	1
B19	Last Six	Second	Yellow	1
B20	First Six	Second	Yellow	1
B20	First Six	Second	Yellow	1
B20	First Six	Second	Yellow	1
B20	First Six	Second	Yellow	1
B20	First Six	Second	Yellow	1
B20	First Six	Second	Yellow	1
B20	Last Six	Second	Yellow	1
B20	Last Six	Second	Yellow	1
B20	Last Six	Second	Yellow	1
B20	Last Six	Second	Yellow	1
B20	Last Six	Second	Yellow	1
B20	Last Six	Second	Yellow	1
B42	First Six	Second	Yellow	0
B42	First Six	Second	Yellow	1
B42	First Six	Second	Yellow	1
B42	First Six	Second	Yellow	1
B42	First Six	Second	Yellow	1
B42	First Six	Second	Yellow	1
B42	Last Six	Second	Yellow	1
B42	Last Six	Second	Yellow	1
B42	Last Six	Second	Yellow	1
B42	Last Six	Second	Yellow	1
B42	Last Six	Second	Yellow	1
B42	Last Six	Second	Yellow	1
O43	First Six	Second	Yellow	0
O43	First Six	Second	Yellow	0
O43	First Six	Second	Yellow	1
O43	First Six	Second	Yellow	1
O43	First Six	Second	Yellow	1
O43	First Six	Second	Yellow	1
O43	Last Six	Second	Yellow	1
O43	Last Six	Second	Yellow	1
O43	Last Six	Second	Yellow	1
O43	Last Six	Second	Yellow	1
O43	Last Six	Second	Yellow	1
O43	Last Six	Second	Yellow	1
O64	First Six	Second	Yellow	0
O64	First Six	Second	Yellow	0
O64	First Six	Second	Yellow	0
O64	First Six	Second	Yellow	1
O64	First Six	Second	Yellow	1
O64	First Six	Second	Yellow	1
O64	Last Six	Second	Yellow	1
O64	Last Six	Second	Yellow	1
O64	Last Six	Second	Yellow	1
O64	Last Six	Second	Yellow	1
O64	Last Six	Second	Yellow	1
O64	Last Six	Second	Yellow	1
O94	First Six	Second	Yellow	1				.
O94	First Six	Second	Yellow	0
O94	First Six	Second	Yellow	0
O94	First Six	Second	Yellow	0
O94	First Six	Second	Yellow	0
O94	First Six	Second	Yellow	0
O94	Last Six	Second	Yellow	1
O94	Last Six	Second	Yellow	1
O94	Last Six	Second	Yellow	1
O94	Last Six	Second	Yellow	1
O94	Last Six	Second	Yellow	1
O94	Last Six	Second	Yellow	1
O98	First Six	Second	Yellow	0
O98	First Six	Second	Yellow	1
O98	First Six	Second	Yellow	1
O98	First Six	Second	Yellow	1
O98	First Six	Second	Yellow	1
O98	First Six	Second	Yellow	1
O98	Last Six	Second	Yellow	1
O98	Last Six	Second	Yellow	1
O98	Last Six	Second	Yellow	1
O98	Last Six	Second	Yellow	1
O98	Last Six	Second	Yellow	1
O98	Last Six	Second	Yellow	1
O982	First Six	Second	Yellow	0
O982	First Six	Second	Yellow	0
O982	First Six	Second	Yellow	0
O982	First Six	Second	Yellow	0
O982	First Six	Second	Yellow	1
O982	First Six	Second	Yellow	1
O982	Last Six	Second	Yellow	1
O982	Last Six	Second	Yellow	1
O982	Last Six	Second	Yellow	1
O982	Last Six	Second	Yellow	1
O982	Last Six	Second	Yellow	1
O982	Last Six	Second	Yellow	1
