# Supplementary material for: Learning modifies attention during bumblebee visual search
Source: Behav Ecol Sociobiol. 2024 Feb 6;78(2):22. doi: 10.1007/s00265-024-03432-z (PMC10847365; doi:10.1007/s00265-024-03432-z)
Supplement: Supplementary file 2 — Supplementary file2 (RMD 5 KB) [file 265_2024_3432_MOESM2_ESM.rmd]

---
title: "Robert_et_al2023 Figures"
author: "Théo Robert, Vivek Nityananda"
date: "2023-09-22"
output: html_document
---

```{r setup, include=FALSE}


rm(list=ls())
library(ggplot2)
library(tidyr)

#Loading data
df=read.csv("C:\\Users\\nvn6\\OneDrive - Newcastle University\\Documents\\LearningAttentionPaper\\Revision\\beeSearchDataRevised.csv")
propFrames=(df$frames/df$visualSearchFrames)
df=cbind(df,propFrames)

#Specifying factors
df$regionType=factor(df$regionType, levels=c("reward","distractor","other"))
df$flowerColour=factor(df$flowerColour, levels=c("Blue", "Yellow"))
df$trainingStage=factor(df$trainingStage, levels=c("First Six","Last Six"))
```


```{r Expt1Figs, include=TRUE}

#Plotting Figures

#First experiment (Figure 2)

#Blue flowers (Figure 2A)

fb=ggplot(subset(df, experiment == "First" & flowerColour=="Blue"), aes(x = regionType, y = (propFrames/regionArea), colour = trainingStage)) +geom_boxplot(lwd=1,outlier.shape = NA) + geom_point(aes(colour = trainingStage),position=position_jitterdodge())+labs(y="Proportion of time",x="Region", colour="Choices")+ylim(0,0.0012)+theme(legend.position = c(0.9, 0.9),legend.direction = "vertical",legend.key = element_rect(fill = "white", color = NA))


fb+theme(panel.grid.major = element_blank(), panel.grid.minor = element_blank(), panel.background = element_blank(), axis.line = element_line(colour = "black"))+theme(
  axis.title.x = element_text(margin = unit(c(3, 0, 0, 0), "mm")),
  axis.title.y = element_text(margin = unit(c(0, 3, 0, 0), "mm"), angle = 90)
)+scale_x_discrete(labels=c("Rewards","Distractors","Other"))#+geom_hline(yintercept=0.244255, linetype='dashed', col = 'red')+geom_hline(yintercept=0.51150, linetype='dashed', col = 'red')

#Yellow flowers (Figure 2B)

fy=ggplot(subset(df, experiment == "First" & flowerColour=="Yellow"), aes(x = regionType, y = (propFrames/regionArea),colour = trainingStage)) + geom_boxplot(lwd=1,outlier.shape = NA) + geom_point(aes(colour = trainingStage),position=position_jitterdodge())+labs(y='Proportion of time',x='Region', colour='Choices')+ylim(0,0.0012)+theme(legend.position = c(0.9, 0.9),legend.direction = "vertical",legend.key = element_rect(fill = "white", color = NA))

fy+theme(panel.grid.major = element_blank(), panel.grid.minor = element_blank(), panel.background = element_blank(), axis.line = element_line(colour = "black"))+theme(axis.title.x = element_text(margin = unit(c(3, 0, 0, 0), "mm")),
  axis.title.y = element_text(margin = unit(c(0, 3, 0, 0), "mm"), angle = 90)
)+scale_x_discrete(labels=c("Rewards","Distractors","Other"))#+geom_hline(yintercept=0.244255, linetype='dashed', col = 'red')+geom_hline(yintercept=0.51150, linetype='dashed', col = 'red')


```

```{r Expt2Figs, include=TRUE}
#Second Experiment (Figure 3)

#Blue flowers (Figure 3A)
sb=ggplot(subset(df, experiment == "Second" & flowerColour=="Blue"), aes(x = regionType, y = frames/(visualSearchFrames*regionArea),colour = trainingStage)) + geom_boxplot(lwd=1,outlier.shape = NA) + geom_point(aes(colour = trainingStage),position=position_jitterdodge())+labs(y='Proportion of time',x='Region', colour='Choices')+ylim(0,0.0012)+theme(legend.position = c(0.9, 0.9),legend.direction = "vertical",legend.key = element_rect(fill = "white", color = NA))

sb+theme(panel.grid.major = element_blank(), panel.grid.minor = element_blank(), panel.background = element_blank(), axis.line = element_line(colour = "black"))+theme(
  axis.title.x = element_text(margin = unit(c(3, 0, 0, 0), "mm")),
  axis.title.y = element_text(margin = unit(c(0, 3, 0, 0), "mm"), angle = 90)
)+scale_x_discrete(labels=c("Rewards","Distractors","Other"))#+geom_hline(yintercept=0.244255, linetype='dashed', col = 'red')+geom_hline(yintercept=0.51150, linetype='dashed', col = 'red')


#Yellow flowers (Figure 3B)
sy=ggplot(subset(df, experiment == "Second" & flowerColour=="Yellow"), aes(x = regionType, y = frames/(visualSearchFrames*regionArea),colour = trainingStage)) + geom_boxplot(lwd=1,outlier.shape = NA) + geom_point(aes(colour = trainingStage),position=position_jitterdodge())+labs(y='Proportion of time',x='Region',colour='Choices')+ylim(0,0.0012)+theme(legend.position = c(0.9, 0.9),legend.direction = "vertical",legend.key = element_rect(fill = "white", color = NA))

sy+theme(panel.grid.major = element_blank(), panel.grid.minor = element_blank(), panel.background = element_blank(), axis.line = element_line(colour = "black"))+theme(
  axis.title.x = element_text(margin = unit(c(3, 0, 0, 0), "mm")),
  axis.title.y = element_text(margin = unit(c(0, 3, 0, 0), "mm"), angle = 90)
)+scale_x_discrete(labels=c("Rewards","Distractors","Others"))#+geom_hline(yintercept=0.244255, linetype='dashed', col = 'red')+geom_hline(yintercept=0.51150, linetype='dashed', col = 'red')

```
