# Supplementary material for: Learning modifies attention during bumblebee visual search
Source: Behav Ecol Sociobiol. 2024 Feb 6;78(2):22. doi: 10.1007/s00265-024-03432-z (PMC10847365; doi:10.1007/s00265-024-03432-z)
Supplement: Supplementary file 4 — Supplementary file4 (CSV 10 KB) [file 265_2024_3432_MOESM4_ESM.csv]

bee	trainingStage	experiment	flowerColour	regionType	frames	visualSearchFrames	totalFrames	regionArea	colonyCode
B19	First Six	First	Blue	reward	233	919	2608	676	1
B19	Last Six	First	Blue	reward	167	1407	1807	656	1
B20	First Six	First	Blue	reward	595	2061	3013	633	1
B20	Last Six	First	Blue	reward	257	1203	1408	610	1
B42	First Six	First	Blue	reward	186	1122	1630	511	3
B42	Last Six	First	Blue	reward	204	1242	1435	558	3
O43	First Six	First	Blue	reward	339	5153	5388	688	3
O43	Last Six	First	Blue	reward	62	366	1124	553	3
O64	First Six	First	Blue	reward	464	4716	5454	593	3
O64	Last Six	First	Blue	reward	91	697	782	592	3
O94	First Six	First	Blue	reward	555	4545	4979	563	1
O94	Last Six	First	Blue	reward	129	806	1452	556	1
O98	First Six	First	Blue	reward	309	1369	3337	625	1
O98	Last Six	First	Blue	reward	145	286	1064	629	1
O982	First Six	First	Blue	reward	266	905	2026	513	3
O982	Last Six	First	Blue	reward	88	481	652	631	3
B21	First Six	First	Yellow	reward	199	1678	2432	531	2
B21	Last Six	First	Yellow	reward	105	394	523	584	2
B41	First Six	First	Yellow	reward	130	819	1369	531	3
B41	Last Six	First	Yellow	reward	530	1165	1123	544	3
O2	First Six	First	Yellow	reward	592	2802	3043	642	2
O2	Last Six	First	Yellow	reward	173	248	2191	630	2
O22	First Six	First	Yellow	reward	106	1190	1439	617	3
O22	Last Six	First	Yellow	reward	92	341	692	605	3
O23	First Six	First	Yellow	reward	763	6753	9260	666	2
O23	Last Six	First	Yellow	reward	145	976	1096	549	2
O3	First Six	First	Yellow	reward	344	1031	2447	595	2
O3	Last Six	First	Yellow	reward	170	236	580	614	2
O48	First Six	First	Yellow	reward	95	2323	2572	548	3
O48	Last Six	First	Yellow	reward	299	574	1450	689	3
O55	First Six	First	Yellow	reward	288	790	2061	595	3
O55	Last Six	First	Yellow	reward	230	600	1569	595	3
B21	First Six	Second	Blue	reward	175	479	1133	605	2
B21	Last Six	Second	Blue	reward	126	600	1042	543	2
B41	First Six	Second	Blue	reward	202	503	1414	500	3
B41	Last Six	Second	Blue	reward	103	264	795	659	3
O2	First Six	Second	Blue	reward	119	359	1464	627	2
O2	Last Six	Second	Blue	reward	145	345	2029	621	2
O22	First Six	Second	Blue	reward	395	886	1597	711	3
O22	Last Six	Second	Blue	reward	89	549	1024	521	3
O23	First Six	Second	Blue	reward	246	583	1290	646	2
O23	Last Six	Second	Blue	reward	87	410	1625	621	2
O3	First Six	Second	Blue	reward	295	1006	2069	611	2
O3	Last Six	Second	Blue	reward	209	524	1350	610	2
O48	First Six	Second	Blue	reward	259	655	1602	630	3
O48	Last Six	Second	Blue	reward	206	609	1349	642	3
O55	First Six	Second	Blue	reward	336	1023	1527	536	3
O55	Last Six	Second	Blue	reward	70	177	773	661	3
B19	First Six	Second	Yellow	reward	288	1260	2035	673	1
B19	Last Six	Second	Yellow	reward	140	277	432	660	1
B20	First Six	Second	Yellow	reward	1243	4498	6605	549	1
B20	Last Six	Second	Yellow	reward	226	541	1693	557	1
B42	First Six	Second	Yellow	reward	116	1875	2043	607	3
B42	Last Six	Second	Yellow	reward	46	594	698	582	3
O43	First Six	Second	Yellow	reward	151	493	1491	581	3
O43	Last Six	Second	Yellow	reward	108	250	807	703	3
O64	First Six	Second	Yellow	reward	317	1208	2217	475	3
O64	Last Six	Second	Yellow	reward	91	568	710	486	3
O94	First Six	Second	Yellow	reward	221	1172	1758	625	1
O94	Last Six	Second	Yellow	reward	135	291	1534	582	1
O98	First Six	Second	Yellow	reward	309	1369	3337	625	1
O98	Last Six	Second	Yellow	reward	119	599	1496	628	1
O982	First Six	Second	Yellow	reward	153	740	1006	639	3
O982	Last Six	Second	Yellow	reward	151	309	1125	494	3
B19	First Six	First	Blue	other	505	919	2608	3408	1
B19	Last Six	First	Blue	other	1143	1407	1807	2763	1
B20	First Six	First	Blue	other	1231	2061	3013	3336	1
B20	Last Six	First	Blue	other	804	1203	1408	3137	1
B42	First Six	First	Blue	other	675	1122	1630	1880	3
B42	Last Six	First	Blue	other	987	1242	1435	1904	3
O43	First Six	First	Blue	other	4380	5153	5388	3174	3
O43	Last Six	First	Blue	other	298	366	1124	2978	3
O64	First Six	First	Blue	other	3586	4716	5454	1361	3
O64	Last Six	First	Blue	other	555	697	782	1591	3
O94	First Six	First	Blue	other	3652	4545	4979	4037	1
O94	Last Six	First	Blue	other	623	806	1452	3520	1
O98	First Six	First	Blue	other	943	1369	3337	2986	1
O98	Last Six	First	Blue	other	131	286	1064	2990	1
O982	First Six	First	Blue	other	494	905	2026	2032	3
O982	Last Six	First	Blue	other	281	481	652	2234	3
B21	First Six	First	Yellow	other	1238	1678	2432	2639	2
B21	Last Six	First	Yellow	other	275	394	523	2333	2
B41	First Six	First	Yellow	other	340	819	1369	2639	3
B41	Last Six	First	Yellow	other	340	1165	1123	7362	3
O2	First Six	First	Yellow	other	1528	2802	3043	1449	2
O2	Last Six	First	Yellow	other	65	248	2191	1170	2
O22	First Six	First	Yellow	other	693	1190	1439	2133	3
O22	Last Six	First	Yellow	other	231	341	692	2205	3
O23	First Six	First	Yellow	other	4701	6753	9260	3120	2
O23	Last Six	First	Yellow	other	806	976	1096	3308	2
O3	First Six	First	Yellow	other	587	1031	2447	2172	2
O3	Last Six	First	Yellow	other	60	236	580	2175	2
O48	First Six	First	Yellow	other	1517	2323	2572	1723	3
O48	Last Six	First	Yellow	other	251	574	1450	1439	3
O55	First Six	First	Yellow	other	498	790	2061	2021	3
O55	Last Six	First	Yellow	other	366	600	1569	1899	3
B21	First Six	Second	Blue	other	285	479	1133	2635	2
B21	Last Six	Second	Blue	other	345	600	1042	2222	2
B41	First Six	Second	Blue	other	269	503	1414	2011	3
B41	Last Six	Second	Blue	other	161	264	795	2008	3
O2	First Six	Second	Blue	other	139	359	1464	1401	2
O2	Last Six	Second	Blue	other	166	345	2029	1185	2
O22	First Six	Second	Blue	other	431	886	1597	1916	3
O22	Last Six	Second	Blue	other	401	549	1024	2027	3
O23	First Six	Second	Blue	other	240	583	1290	3469	2
O23	Last Six	Second	Blue	other	278	410	1625	2919	2
O3	First Six	Second	Blue	other	657	1006	2069	2588	2
O3	Last Six	Second	Blue	other	258	524	1350	1847	2
O48	First Six	Second	Blue	other	283	655	1602	1475	3
O48	Last Six	Second	Blue	other	337	609	1349	1362	3
O55	First Six	Second	Blue	other	481	1023	1527	3207	3
O55	Last Six	Second	Blue	other	61	177	773	1936	3
B19	First Six	Second	Yellow	other	760	1260	2035	2676	1
B19	Last Six	Second	Yellow	other	130	277	432	2454	1
B20	First Six	Second	Yellow	other	2935	4498	6605	6210	1
B20	Last Six	Second	Yellow	other	279	541	1693	2850	1
B42	First Six	Second	Yellow	other	1470	1875	2043	2237	3
B42	Last Six	Second	Yellow	other	530	594	698	2277	3
O43	First Six	Second	Yellow	other	262	493	1491	4818	3
O43	Last Six	Second	Yellow	other	133	250	807	3099	3
O64	First Six	Second	Yellow	other	579	1208	2217	1599	3
O64	Last Six	Second	Yellow	other	440	568	710	1406	3
O94	First Six	Second	Yellow	other	739	1172	1758	3823	1
O94	Last Six	Second	Yellow	other	156	291	1534	3684	1
O98	First Six	Second	Yellow	other	943	1369	3337	2986	1
O98	Last Six	Second	Yellow	other	473	599	1496	3488	1
O982	First Six	Second	Yellow	other	331	740	1006	2076	3
O982	Last Six	Second	Yellow	other	128	309	1125	2097	3
B19	First Six	First	Blue	distractor	181	919	2608	596	1
B19	Last Six	First	Blue	distractor	97	1407	1807	601	1
B20	First Six	First	Blue	distractor	235	2061	3013	546	1
B20	Last Six	First	Blue	distractor	142	1203	1408	582	1
B42	First Six	First	Blue	distractor	261	1122	1630	605	3
B42	Last Six	First	Blue	distractor	51	1242	1435	609	3
O43	First Six	First	Blue	distractor	434	5153	5388	539	3
O43	Last Six	First	Blue	distractor	6	366	1124	677	3
O64	First Six	First	Blue	distractor	666	4716	5454	545	3
O64	Last Six	First	Blue	distractor	51	697	782	539	3
O94	First Six	First	Blue	distractor	338	4545	4979	614	1
O94	Last Six	First	Blue	distractor	54	806	1452	692	1
O98	First Six	First	Blue	distractor	117	1369	3337	589	1
O98	Last Six	First	Blue	distractor	10	286	1064	584	1
O982	First Six	First	Blue	distractor	145	905	2026	631	3
O982	Last Six	First	Blue	distractor	112	481	652	576	3
B21	First Six	First	Yellow	distractor	241	1678	2432	633	2
B21	Last Six	First	Yellow	distractor	14	394	523	598	2
B41	First Six	First	Yellow	distractor	349	819	1369	633	3
B41	Last Six	First	Yellow	distractor	295	1165	1123	720	3
O2	First Six	First	Yellow	distractor	682	2802	3043	536	2
O2	Last Six	First	Yellow	distractor	10	248	2191	581	2
O22	First Six	First	Yellow	distractor	391	1190	1439	598	3
O22	Last Six	First	Yellow	distractor	18	341	692	639	3
O23	First Six	First	Yellow	distractor	1289	6753	9260	557	2
O23	Last Six	First	Yellow	distractor	25	976	1096	720	2
O3	First Six	First	Yellow	distractor	100	1031	2447	535	2
O3	Last Six	First	Yellow	distractor	6	236	580	527	2
O48	First Six	First	Yellow	distractor	711	2323	2572	585	3
O48	Last Six	First	Yellow	distractor	24	574	1450	569	3
O55	First Six	First	Yellow	distractor	4	790	2061	541	3
O55	Last Six	First	Yellow	distractor	4	600	1569	531	3
B21	First Six	Second	Blue	distractor	19	479	1133	560	2
B21	Last Six	Second	Blue	distractor	129	600	1042	597	2
B41	First Six	Second	Blue	distractor	32	503	1414	669	3
B41	Last Six	Second	Blue	distractor	0	264	795	535	3
O2	First Six	Second	Blue	distractor	101	359	1464	567	2
O2	Last Six	Second	Blue	distractor	34	345	2029	589	2
O22	First Six	Second	Blue	distractor	60	886	1597	451	3
O22	Last Six	Second	Blue	distractor	59	549	1024	694	3
O23	First Six	Second	Blue	distractor	97	583	1290	558	2
O23	Last Six	Second	Blue	distractor	45	410	1625	575	2
O3	First Six	Second	Blue	distractor	54	1006	2069	521	2
O3	Last Six	Second	Blue	distractor	57	524	1350	526	2
O48	First Six	Second	Blue	distractor	113	655	1602	602	3
O48	Last Six	Second	Blue	distractor	66	609	1349	601	3
O55	First Six	Second	Blue	distractor	206	1023	1527	662	3
O55	Last Six	Second	Blue	distractor	46	177	773	564	3
B19	First Six	Second	Yellow	distractor	212	1260	2035	588	1
B19	Last Six	Second	Yellow	distractor	7	277	432	625	1
B20	First Six	Second	Yellow	distractor	320	4498	6605	691	1
B20	Last Six	Second	Yellow	distractor	36	541	1693	671	1
B42	First Six	Second	Yellow	distractor	289	1875	2043	560	3
B42	Last Six	Second	Yellow	distractor	18	594	698	634	3
O43	First Six	Second	Yellow	distractor	80	493	1491	691	3
O43	Last Six	Second	Yellow	distractor	9	250	807	600	3
O64	First Six	Second	Yellow	distractor	312	1208	2217	670	3
O64	Last Six	Second	Yellow	distractor	37	568	710	667	3
O94	First Six	Second	Yellow	distractor	212	1172	1758	597	1
O94	Last Six	Second	Yellow	distractor	0	291	1534	611	1
O98	First Six	Second	Yellow	distractor	117	1369	3337	589	1
O98	Last Six	Second	Yellow	distractor	7	599	1496	569	1
O982	First Six	Second	Yellow	distractor	256	740	1006	550	3
O982	Last Six	Second	Yellow	distractor	30	309	1125	657	3
